# Supplementary material for: Cannabidiol Enhances Cabozantinib-Induced Apoptotic Cell Death via Phosphorylation of p53 Regulated by ER Stress in Hepatocellular Carcinoma
Source: Cancers (Basel). 2023 Aug 5;15(15):3987. doi: 10.3390/cancers15153987 (PMC10417827; doi:10.3390/cancers15153987)
Supplement: Supplementary file 1 [file cancers-15-03987-s001.zip › Supplementary tables.xlsx]

## Sheet: Table S1
Table S1. Antibodies used from western blotting
Antibodies	Company	Identifier	Dilution for WB
Rabbit monoclonal anti-PARP	Cell Signaling	Cat# 9532; RRID: AB_659884	1:1,000
Rabbit polyclonal anti-Cleaved Caspase-9	Cell Signaling	Cat# 9509; RRID: AB_2073476	1:1,000
Rabbit polyclonal anti-Caspase-9	Cell Signaling	Cat# 9504; RRID: AB_2275591	1:1,000
Rabbit monoclonal anti-Cleaved Caspase-8	Cell Signaling	Cat# 8592; RRID: AB_10891784	1:1,000
Rabbit polyclonal anti-Cleaved Caspase-3	Cell Signaling	Cat# 9661; RRID: AB_2341188	1:1,000
Rabbit polyclonal anti-Caspase-3	Cell Signaling	Cat# 9662; RRID: AB_331439	1:1,000
Rabbit monoclonal anti-Bax	Cell Signaling	Cat# 41162; RRID: AB_2924730	1:1,000
Rabbit monoclonal anti-Bcl2	Cell Signaling	Cat# 15071; RRID: AB_2744528	1:1,000
Rabbit polyclonal anti-Phospho-p53 (Ser46)	Cell Signaling	Cat# 2521; RRID: AB_10828689	1:1,000
Rabbit polyclonal anti-p53	Cell Signaling	Cat# 9282; RRID: AB_331476	1:1,000
Rabbit monoclonal anti-Phospho-Chk2 (Thr68)	Cell Signaling	Cat# 2197; RRID: AB_2080501	1:1,000
Rabbit monoclonal anti-Chk2	Cell Signaling	Cat# 6334; RRID: AB_11178526	1:1,000
Rabbit polyclonal anti-Phospho-c-Jun (Ser63)	Cell Signaling	Cat# 9261; RRID: AB_2130162	1:1,000
Rabbit monoclonal anti-c-Jun	Cell Signaling	Cat# 9165; RRID: AB_2130165	1:1,000
Rabbit monoclonal anti-Phospho-PERK (Thr980)	Cell Signaling	Cat# 3179; RRID: AB_2095853	1:1,000
Rabbit monoclonal anti-PERK	Cell Signaling	Cat# 5683; RRID: AB_10841299	1:1,000
Rabbit monoclonal anti-Phospho-eIF2alpha (Ser51)	Cell Signaling	Cat# 3398; RRID: AB_2096481	1:1,000
Rabbit monoclonal anti-eIF2alpha	Cell Signaling	Cat# 5324; RRID: AB_10692650	1:1,000
anti-mouse IgG, HRP-linked Antibody	Cell Signaling	Cat# 7074; RRID: AB_2099233	1:4,000
WB, western blotting; ChIP, chromatin immunoprecipitation; IHC, Immunohistochemistry

## Sheet: Table S2
Table S2. Primers used for qRT-PCR and cloning
Primer	Purpose	Sequence (5’→3’)	Annealing
TP53 F	qRT-PCR	TGCGTGTGGAGTATTTGGATG	58°C
TP53 R		TGGTACAGTCAGAGCCAACCTC
GRP78 F	qRT-PCR	GTGGTAGTGCAAGCTGAAGG	58°C
GRP78 R		TTCAGCCAGTTGCCCATCTA
GAPDH F	qRT-PCR	CAGCCTCAAGATCATCAGCA	58°C
GAPDH R		TGTGGTCATGAGTCCTTCCA
TP53 promoter -500bp F	Cloning	TATCGATAGGTACCGGAAAGCAATGAACAAATAAATC	65°C
TP53 promoter +50bp R		GATCGCAGATCTCGACCGGAGCCCAGCAGCTAC
CNR1 infusion F	Cloning	CATAGAAGATTCTAGATGAAGTCGATCCTAGATGGCC	65°C
CNR1 infusion R		AGATCCTTCGCGGCCTCACAGAGCCTCGGCAGAC
CNR2 infusion F	Cloning	CATAGAAGATTCTAGATGGAGGAATGCTGGGTGAC	65°C
CNR2 infusion R		AGATCCTTCGCGGCCTCAGCAATCAGAGAGGTCTAG
F, forward; R, reverse.

## Sheet: Table S3
Table S3. IC50 value of combination treatment with cannabis compounds and cabozantinib
Drug	IC50 (μM), 48 h
	with cabozantinib
CBDA	35.85±1.35
CBD	15.76±0.75
THC	23.9±0.55
THCA	30.35±0.85
